# Supplementary material for: Biocontrol potential of endophytic bacterium Bacillus altitudinis GS-16 against tea anthracnose caused by Colletotrichum gloeosporioides
Source: PeerJ. 2024 Jan 9;12:e16761. doi: 10.7717/peerj.16761 (PMC10785793; doi:10.7717/peerj.16761)
Supplement: Supplemental Information 1 [file peerj-12-16761-s001.xlsx]

## Sheet: EC50  of GS-16
mg/ml	Inhibition rate(%)
0.0625	35.6	36.4	34.8
0.125	37.4	39.4	35.2
0.25	70.4	73.8	68.3
0.5	73.5	75.1	70.3
1	76.1	74.1	78.4

## Sheet: EC50  of mancoz
mg/ml	Inhibition rate(%)
0.03125	46.6	41.57	52.63
0.0625	47.6	44.2	49.1
0.125	55.7	52.2	57.6
0.25	76.4	79.5	74.3
0.5	86.1	89.2	84.8

## Sheet: Electrical conductivity
time(h）	CK			GS-16			Mancozeb
0	1361	1335	1347	1359	1328	1337	1349	1352	1340
4	1540	1555	1532	1770	1735	1701	1603	1698	1654
8	1573	1541	1593	1776	1745	1713	1805	1884	1748
12	1576	1523	1585	1756	1783	1714	1789	1795	1832
16	1568	1532	1513	1750	1789	1727	1778	1827	1821
20	1534	1562	1435	1708	1771	1744	1776	1701	1842
24	1565	1471	1598	1718	1775	1684	1878	1751	1656
28	1554	1495	1571	1724	1689	1793	1774	1654	1898
32	1546	1550	1532	1718	1790	1645	1637	1702	1720

## Sheet: Soluble sugar
time(h）	CK			GS-16			Mancozeb
0	0.23617	0.24521	0.2612	0.23881	0.23341	0.25261	0.24561	0.25341	0.26221
2	0.25533	0.23234	0.24234	0.35353	0.32783	0.34346	0.3675	0.34328	0.3302
4	0.24105	0.22011	0.25301	0.33149	0.32871	0.34625	0.3457	0.32316	0.33311
6	0.23873	0.25425	0.21478	0.30901	0.32378	0.31245	0.3233	0.3373	0.3423
8	0.21411	0.24321	0.22322	0.33215	0.3293	0.34368	0.33453	0.3217	0.34242
10	0.21336	0.18201	0.23321	0.36516	0.38378	0.37786	0.3334	0.3426	0.3521
12	0.18033	0.21322	0.19324	0.32451	0.31327	0.33275	0.3534	0.34374	0.33347

## Sheet: Nucleic acid leakage
time(h）	CK			Mancozeb			GS-16
1	1.63	1.72	1.83	2.022	2.12	2.324	2.021	2.423	2.617
3	1.64	1.83	2.21	2.234	1.934	2.422	2.232	2.834	2.63
5	2.328	2.109	2.006	2.246	2.343	2.347	2.45	2.42	2.87
7	2.442	2.345	2.24	2.561	2.663	2.559	2.581	2.728	2.683
9	2.525	2.127	2.723	2.778	2.774	2.779	2.872	2.773	2.769
11	2.539	2.236	2.64	2.654	2.651	2.657	2.719	2.797	2.817
13	2.435	2.138	2.731	2.448	2.55	2.945	2.567	2.765	2.97

## Sheet: Large molecules
time(h）	CK			Mancozeb			GS-16
0	1.21	1.22	1.32	1.224	1.327	1.193	1.221	1.104	1.321
2	1.42	1.32	1.45	1.65	1.72	1.57	1.57	1.63	1.48
4	1.51	1.61	1.45	1.87	1.83	1.86	1.72	1.7	1.81
6	1.64	1.68	1.72	1.95	2.11	2.23	1.86	1.93	1.891
8	1.79	1.67	1.81	2	2.27	1.98	1.9	1.87	2.21
10	1.7	1.81	1.67	2.2	1.83	1.9	1.821	1.842	2.021
12	1.422	1.478	1.352	1.9	1.733	2.032	1.801	1.736	1.653

## Sheet: Malondialdehyde
CK	GS-16	Mancozeb
0.14953	0.23626	0.2563
0.1458	0.2567	0.2128
0.132	0.231	0.2645
0.16911	0.24132	0.24561

## Sheet: Soluble protein
CK	Mancozeb	GS-16
75.34	52.43	25.25
71.21	50.27	26.82
76.21	55.78	23.34

## Sheet: Reactive oxygen species
time(min）	Rosup			CK			GS-16			Mancozeb
0	4.15	3.93	4.22	4.13	4.03	4.08	4.23	4.14	4.24	4.11	4.17	4.24
10	4.27	4.35	4.14	4.14	4.34	3.97	4.54	4.43	4.32	5.23	4.94	4.84
20	4.96	5.32	5.16	4.75	4.67	4.53	5.13	4.94	4.83	4.95	4.85	4.77
30	4.57	4.46	4.35	4.21	4.33	4.11	5.61	5.54	5.45	5.13	5.54	4.94
40	4.36	4.24	4.13	4.11	4.02	4.21	5.15	5.12	4.98	4.61	4.52	4.43
50	4.34	4.41	4.21	4.07	4.13	4.19	4.72	4.86	5.01	4.53	4.22	4.37

## Sheet: Succinate dehydrogenase
CK	GS-16	Mancozeb
500	355	278
507	346	288
492	365	263

[truncated: 6 more sheets: Malatedehydrogenase, Polyphenol oxidase, Superoxide dismutase, Phenylalaninammo-nialyase, peroxidase, catalase]
